# Supplementary material for: Multidimensional analysis of immune cells from COVID-19 patients identified cell subsets associated with the severity at hospital admission
Source: PLoS Pathog. 2023 Jun 13;19(6):e1011432. doi: 10.1371/journal.ppat.1011432 (PMC10263360; doi:10.1371/journal.ppat.1011432)
Supplement: S1 Table — (XLSX) [file ppat.1011432.s008.xlsx]

## Sheet: Sheet1
Supplemental Table 1. Features of each individual included in the study at the time of hospital admission, including personal and epidemiological data, symptoms experienced since the beginning of infection up to the hospital admission, and biochemical parameters, cytokines in plasma, and absolute numbers and percentages of cells measured by flow cytometry in blood samples extracted at the time of…
Personal data	Symptoms	Biochemical parameters	Cytokines in plasma	Percentage and Absolute number of T lymphocytes subsets	Percentage and Absolute number of B lymphocytes subsets	Percentage and Absolute number of Innate subsets
Gender	Low fever (< 37ºC)	C-Reactive Protein	IL-1b	Total Lymphocytes	Lymphocytes CD3neg	Leukocytes
Age	Fever	High CRP	IL-6	Lymphocytes CD3+	B cells	Granulocytes
Blood type	Cough	D Dimer	IL-8	Lymphocytes CD4+	B CD25- CD80/86-	Basophils
Ethnic	Sore throat	High D Dimer	TNF-a	CD4+ naïve	B CD25+	Eosinophils
Presence at least of one comorbidities	Dyspnoea	Ferritin	CCL2	CD4+ Central Memory (CM)	B CD25+ CD80/86+	Neutrophils
Obesity	Asthenia	High Ferritin	IL-12p70	CD4+ Effector Memory (EM)	B CD80/86+	Banded neutrophils
Dyslipidaemia	Headache	Procalcitonin	IL-10	CD4+ Effector Memory CD45RA+ (TemRA)	B CD25- CD80/86- PD1+	Segmented neutrophils
Hypertension	Diarrhoea	High Procalcitonin	IL-13	CD4+ CD38+	B CD25+ PD1+	CD62L dim neutrophils
Diabetes	Nausea	LDH	IL-17A	CD4+ Activated	B CD25+ CD80/86+ PD1+	CD16 high neutrophils
Pulmonary Disease	Vomiting	High LDH	CXCL10	CD4+ Naïve Activated	B CD80/86+ PD1+	Banded neutrophils HLA-DR+
Hepatic Disease	Myalgia	Fibrinogen	GM-CSF	CD4+ CM Activated	Immature B cell	Segmented neutrophils HLA-DR+
Heart Disease	Ageusia	High Fibrinogen	IFN-g	CD4+ EM Activated	Immature B cell CD25- CD80/86-	CD62L dim neutrophils HLA-DR+
Any type of Cancer	Anosmia	Prothrombin time		CD4+ TemRA Activated	Immature B cell CD25+	CD16 high neutrophils HLA-DR+
		High Prothrombin time		CD4+ CD38+ Activated	Immature B cell CD25+ CD80/86+	Monocytes
		ALT		CD4+ CD28-	Immature B cell CD80/86+	Classic monocytes
		High ALT		CD4+ gd	Immature B cell CD25- CD80/86- PD1+	Intermediate monocytes
		AST		CD4+ PD1+	Immature B cell CD25+ PD1+	Non-classic monocytes
		High AST		CD4+ PD1++	Immature B cell CD25+ CD80/86+ PD1+	Classic monocytes HLA-DR+
				CD4+ PD1+ICOS+	Immature B cell CD80/86+ PD1+	Intermediate monocytes HLA-DR+
				CD4+ PD1++ICOS+	Transitional B cell	Non-classic monocytes HLA-DR+
				CD4+ ICOS+	Transitional B cell CD25- CD80/86-	DCs
				CD4+ PD1-ICOS-	Transitional B cell CD25+	pre-pDCs
				CD4 Th0	Transitional B cell CD25+ CD80/86+	pDCs
				CD4 Th1	Transitional B cell CD80/86+	mDCs
				CD4 Th2	Transitional B cell CD25- CD80/86- PD1+	mDC1
				CD4 Th9	Transitional B cell CD25+ PD1+	mDC2
				CD4 Th17	Transitional B cell CD25+ CD80/86+ PD1+	mDC16
				CD4 Th1/Th17	Transitional B cell CD80/86+ PD1+	moDCs
				CD4 Th22	Naive/Follicular B cell	foDCs
				CD4 Th0 Activated	Naive/Follicular B cell CD25- CD80/86-	Total NK
				CD4 Th1 Activated	Naive/Follicular B cell CD25+	NK 16+ 56++
				CD4 Th2 Activated	Naive/Follicular B cell CD25+ CD80/86+	NK 16+ 56+
				CD4 Th9 Activated	Naive/Follicular B cell CD80/86+	NK 16+ 56-
				CD4 Th17 Activated	Naive/Follicular B cell CD25- CD80/86- PD1+	NKTs
				CD4 Th1/Th17 Activated	Naive/Follicular B cell CD25+ PD1+	Total NK HLA-DR+
				CD4 Th22 Activated	Naive/Follicular B cell CD25+ CD80/86+ PD1+	NK 16+ 56++ HLA-DR+
				Tfh+ PD1+	Naive/Follicular B cell CD80/86+ PD1+	NK 16+ 56+ HLA-DR+
				Tfh+ PD1++	Mem Non Switch B cell	NK 16+ 56- HLA-DR+
				Tfh+ PD1+ICOS+	Mem Non Switch B cell CD25- CD80/86-	NKTs HLA-DR+
				Tfh+ PD1++ICOS+	Mem Non Switch B cell CD25+
				Tfh+ ICOS+	Mem Non Switch B cell CD25+ CD80/86+
				Tfh+ PD1-ICOS-	Mem Non Switch B cell CD80/86+
				Tfh1	Mem Non Switch B cell CD25- CD80/86- PD1+
				Tfh1+ PD1+	Mem Non Switch B cell CD25+ PD1+
				Tfh1+ PD1++	Mem Non Switch B cell CD25+ CD80/86+ PD1+
				Tfh1+ PD1+ICOS+	Naive/Follicular B cell CD80/86+ PD1+
				Tfh1+ PD1++ICOS+	Germinal Center B cell
				Tfh1+ ICOS+	Germinal Center B cell CD25- CD80/86-
				Tfh1+ PD1-ICOS-	Germinal Center B cell CD25+
				Tfh2	Germinal Center B cell CD25+ CD80/86+
				Tfh2+ PD1+	Germinal Center B cell CD80/86+
				Tfh2+ PD1++	Germinal Center B cell CD25- CD80/86- PD1+
				Tfh2+ PD1+ICOS+	Germinal Center B cell CD25+ PD1+
				Tfh2+ PD1++ICOS+	Germinal Center B cell CD25+ CD80/86+ PD1+
				Tfh2+ ICOS+	Classic Switch Memory B cell
				Tfh2+ PD1-ICOS-	Classic Switch Memory B cell CD25- CD80/86-
				Tfh17	Classic Switch Memory B cell CD25+
				Tfh17+ PD1+	Classic Switch Memory B cell CD25+ CD80/86+
				Tfh17+ PD1++	Classic Switch Memory B cell CD80/86+
				Tfh17+ PD1+ICOS+	Classic Switch Memory B cell CD25- CD80/86- PD1+
				Tfh17+ PD1++ICOS+	Classic Switch Memory B cell CD25+ PD1+
				Tfh17+ ICOS+	Classic Switch Memory B cell CD25+ CD80/86+ PD1+
				Tfh17+ PD1-ICOS-	Classic Switch Memory B cell CD80/86+ PD1+
				Treg	Double Negative Memory B cell
				Treg naïve	Double Negative Memory B cell CD25- CD80/86-
				Treg Central Memory (CM)	Double Negative Memory B cell CD25+
				Treg Effector Memory (EM)	Double Negative Memory B cell CD25+ CD80/86+
				Treg Effector Memory CD45RA+ (TemRA)	Double Negative Memory B cell CD80/86+
				Treg CD38+	Double Negative Memory B cell CD25- CD80/86- PD1+
				Treg Activated	Double Negative Memory B cell CD25+ PD1+
				Treg Naïve Activated	Double Negative Memory B cell CD25+ CD80/86+ PD1+
				Treg CM Activated	Double Negative Memory B cell CD80/86+ PD1+
				Treg EM Activated	Plasmablast
				Treg TemRA Activated	Plasmablast CD25- CD80/86-
				Treg CD38+ Activated	Plasmablast CD25+
				Treg+ PD1+	Plasmablast CD25+ CD80/86+
				Treg+ PD1++	Plasmablast CD80/86+
				Treg+ PD1+ICOS+	Plasmablast CD25- CD80/86- PD1+
				Treg+ PD1++ICOS+	Plasmablast CD25+ PD1+
				Treg+ ICOS+	Plasmablast CD25+ CD80/86+ PD1+
				Treg+ PD1-ICOS-	Plasmablast CD80/86+ PD1+
				Lymphocytes CD8+	Plasma cell
				CD8+ naïve	Plasma cell CD25- CD80/86-
				CD8+ Central Memory (CM)	Plasma cell CD25+
				CD8+ Effector Memory (EM)	Plasma cell CD25+ CD80/86+
				CD8+ Effector Memory CD45RA+ (TemRA)	Plasma cell CD80/86+
				CD8+ CD38+	Plasma cell CD25- CD80/86- PD1+
				CD8+ Activated	Plasma cell CD25+ PD1+
				CD8+ Naïve Activated	Plasma cell CD25+ CD80/86+ PD1+
				CD8+ CM Activated	Plasma cell CD80/86+ PD1+
				CD8+ EM Activated	Breg I
				CD8+ TemRA Activated	Breg I CD25- CD80/86-
				CD8+ CD38+ Activated	Breg I CD25+
				CD8+ CD28-	Breg I CD25+ CD80/86+
				CD8+ gd	Breg I CD80/86+
				CD8+ PD1+	Breg I CD25- CD80/86- PD1+
				CD8+ PD1++	Breg I CD25+ PD1+
				CD8+ PD1+ICOS+	Breg I CD25+ CD80/86+ PD1+
				CD8+ PD1++ICOS+	Breg I CD80/86+ PD1+
				CD8+ ICOS+
				CD8+ PD1-ICOS-
				Double Positive CD4+ CD8+ T cells
				Double Negative CD4neg CD8neg T cells
