# Supplementary material for: Multidimensional analysis of immune cells from COVID-19 patients identified cell subsets associated with the severity at hospital admission
Source: PLoS Pathog. 2023 Jun 13;19(6):e1011432. doi: 10.1371/journal.ppat.1011432 (PMC10263360; doi:10.1371/journal.ppat.1011432)
Supplement: S2 Table — (XLSX) [file ppat.1011432.s009.xlsx]

## Sheet: Hoja1
WHO Score	Sex	Age	BT	Ethnic	Comorbidity	Obesity	Dyslipidemia	Arterial Hypertension	Diabetes	Pulmonary Disease	Hepatic disease	Heart disease	Cancer	Low fever	Fever	Cough	Throat pain	Dyspnoea	Asthenia	Headache	Diarrhoea	Nuasea	Vomiting	Myalgia	Ageusia	Anosmia	Pneumonia	Time between hospitalisation and hospital discharge/death	Time between positive PCR and hospital discharge/death	Time between symptoms onset and hospital discharge/death	C-reactive protein	High C-reactive protein	D-dimer	High D-dimer	Ferritin	High Ferritin	Procalcitonin	High Procalcitonin	Lactate dehydrogenase	High lactate dehydrogenase	Fibrinogen	High Fibrinogen	Prothrombin time	High prothrombin time	Alanine aminotransferase	High Alanine aminotransferase	Aspartate aminotransferase	High Aspartate aminotransferase	IL-1b
0	1	47	0	0	0	0	0	0	0	0	0	0	0	NA	NA	NA	NA	NA	NA	NA	NA	NA	NA	NA	NA	NA	NA	NA	NA	NA	NA	NA	NA	NA	NA	NA	NA	NA	NA	NA	NA	NA	NA	NA	NA	NA	NA	NA	0.564
0	0	45	1	0	0	0	0	0	0	0	0	0	0	NA	NA	NA	NA	NA	NA	NA	NA	NA	NA	NA	NA	NA	NA	NA	NA	NA	NA	NA	NA	NA	NA	NA	NA	NA	NA	NA	NA	NA	NA	NA	NA	NA	NA	NA	0.54
0	0	58	2	0	0	0	0	0	0	0	0	0	0	NA	NA	NA	NA	NA	NA	NA	NA	NA	NA	NA	NA	NA	NA	NA	NA	NA	NA	NA	NA	NA	NA	NA	NA	NA	NA	NA	NA	NA	NA	NA	NA	NA	NA	NA	0.923
0	0	43	0	0	0	0	0	0	0	0	0	0	0	NA	NA	NA	NA	NA	NA	NA	NA	NA	NA	NA	NA	NA	NA	NA	NA	NA	NA	NA	NA	NA	NA	NA	NA	NA	NA	NA	NA	NA	NA	NA	NA	NA	NA	NA	0.681
0	1	57	1	0	0	0	0	0	0	0	0	0	0	NA	NA	NA	NA	NA	NA	NA	NA	NA	NA	NA	NA	NA	NA	NA	NA	NA	NA	NA	NA	NA	NA	NA	NA	NA	NA	NA	NA	NA	NA	NA	NA	NA	NA	NA	0.559
0	1	59	0	0	0	0	0	0	0	0	0	0	0	NA	NA	NA	NA	NA	NA	NA	NA	NA	NA	NA	NA	NA	NA	NA	NA	NA	NA	NA	NA	NA	NA	NA	NA	NA	NA	NA	NA	NA	NA	NA	NA	NA	NA	NA	0.323
0	1	53	0	0	0	1	0	0	0	1	0	0	0	NA	NA	NA	NA	NA	NA	NA	NA	NA	NA	NA	NA	NA	NA	NA	NA	NA	NA	NA	NA	NA	NA	NA	NA	NA	NA	NA	NA	NA	NA	NA	NA	NA	NA	NA	0.333
0	1	44	1	0	0	0	0	0	0	0	0	0	0	NA	NA	NA	NA	NA	NA	NA	NA	NA	NA	NA	NA	NA	NA	NA	NA	NA	NA	NA	NA	NA	NA	NA	NA	NA	NA	NA	NA	NA	NA	NA	NA	NA	NA	NA	0.943
0	1	24	0	0	0	0	0	0	0	0	0	0	0	NA	NA	NA	NA	NA	NA	NA	NA	NA	NA	NA	NA	NA	NA	NA	NA	NA	NA	NA	NA	NA	NA	NA	NA	NA	NA	NA	NA	NA	NA	NA	NA	NA	NA	NA	0.402
0	1	57	0	0	0	0	0	0	0	0	0	0	0	NA	NA	NA	NA	NA	NA	NA	NA	NA	NA	NA	NA	NA	NA	NA	NA	NA	NA	NA	NA	NA	NA	NA	NA	NA	NA	NA	NA	NA	NA	NA	NA	NA	NA	NA	0.473
0	1	34	0	0	0	0	0	0	0	0	0	0	0	NA	NA	NA	NA	NA	NA	NA	NA	NA	NA	NA	NA	NA	NA	NA	NA	NA	NA	NA	NA	NA	NA	NA	NA	NA	NA	NA	NA	NA	NA	NA	NA	NA	NA	NA	0.415
0	1	41	1	0	0	0	0	0	0	0	0	0	0	NA	NA	NA	NA	NA	NA	NA	NA	NA	NA	NA	NA	NA	NA	NA	NA	NA	NA	NA	NA	NA	NA	NA	NA	NA	NA	NA	NA	NA	NA	NA	NA	NA	NA	NA	0.373
0	1	30	2	0	0	0	0	0	0	0	0	0	0	NA	NA	NA	NA	NA	NA	NA	NA	NA	NA	NA	NA	NA	NA	NA	NA	NA	NA	NA	NA	NA	NA	NA	NA	NA	NA	NA	NA	NA	NA	NA	NA	NA	NA	NA	0.32
0	0	31	1	0	0	0	0	0	0	0	0	0	0	NA	NA	NA	NA	NA	NA	NA	NA	NA	NA	NA	NA	NA	NA	NA	NA	NA	NA	NA	NA	NA	NA	NA	NA	NA	NA	NA	NA	NA	NA	NA	NA	NA	NA	NA	0.823
0	0	23	0	0	0	0	0	0	0	0	0	0	0	NA	NA	NA	NA	NA	NA	NA	NA	NA	NA	NA	NA	NA	NA	NA	NA	NA	NA	NA	NA	NA	NA	NA	NA	NA	NA	NA	NA	NA	NA	NA	NA	NA	NA	NA	0.483
0	1	23	0	0	0	0	0	0	0	0	0	0	0	NA	NA	NA	NA	NA	NA	NA	NA	NA	NA	NA	NA	NA	NA	NA	NA	NA	NA	NA	NA	NA	NA	NA	NA	NA	NA	NA	NA	NA	NA	NA	NA	NA	NA	NA	0.429
1	0	25	1	0	0	0	0	0	0	0	0	0	0	1	1	0	1	0	1	1	0	0	0	0	0	0	0	-	-	-	-	-	-	-	-	-	-	-	-	-	-	-	-	-	-	-	-	-	0.429
1	1	24	0	0	0	0	0	0	0	0	0	0	0	1	1	0	1	0	0	1	1	0	0	0	0	0	0	-	-	-	0	0	-	-	-	-	-	-	149	0	350	0	12.6	0	19	0	-	-	0.437
1	1	33	1	0	0	0	0	0	0	0	0	0	0	1	1	1	1	0	0	0	0	0	0	0	0	0	0	-	-	-	-	-	-	-	-	-	-	-	-	-	-	-	-	-	-	-	-	-	0.632
1	1	21	2	1	0	0	0	0	0	0	0	0	0	1	1	0	0	0	0	1	1	0	0	0	0	0	0	-	-	-	-	-	-	-	-	-	-	-	-	-	-	-	-	-	-	-	-	-	0.845
1	0	42	1	0	0	0	0	0	0	0	0	0	0	0	0	0	0	0	0	0	0	0	0	0	0	0	0	-	-	-	0.5	1	-	-	-	-	-	-	-	-	431	0	-	-	26	0	-	-	1
1	1	24	0	1	0	0	0	0	0	0	0	0	0	0	0	0	0	0	0	0	0	0	0	0	0	0	0	-	-	-	0.4	0	117	0	-	-	-	-	-	-	484	1	11.1	0	-	-	-	-	0.843
1	0	28	1	1	1	0	0	0	0	1	0	0	0	0	0	1	0	1	0	1	0	0	0	1	1	1	0	-	-	-	-	-	-	-	-	-	-	-	-	-	-	-	-	-	-	-	-	-	0.565
1	1	26	3	0	1	1	0	0	0	0	0	1	0	1	1	0	0	1	1	1	1	1	1	1	0	0	0	-	-	-	0.7	1	226	0	-	-	-	-	216	0	490	1	11.3	0	24	0	-	-	1.1
2	1	65	0	1	1	0	1	1	1	0	1	0	0	1	1	1	1	1	0	0	0	1	0	1	0	0	1	3	3	8	0.6	1	728	1	591	1	0.09	0	262	1	581	1	12.1	0	54	1	-	-	0.505
2	1	35	0	1	0	0	0	0	0	0	0	0	0	1	0	1	0	1	1	0	1	0	0	1	0	0	1	5	5	1	10.9	1	238	0	52	0	0.04	0	339	1	845	1	13.4	0	71	1	41	1	0.587
2	1	33	0	1	1	0	0	0	0	0	1	0	0	1	1	1	0	0	0	0	1	0	1	1	0	0	0	9	11	5	8.5	1	417	1	257	0	0.35	0	341	1	617	1	11.5	0	114	1	212	1	1.01
2	1	32	1	1	1	1	0	0	0	0	0	0	0	1	1	1	0	1	0	1	0	0	0	0	0	0	1	15	15	5	7.6	1	312	1	-	-	0.04	0	-	-	715	1	14.7	1	18	0	-	-	0.32
2	1	39	0	1	1	1	1	0	0	0	0	0	0	1	1	1	0	0	0	1	1	0	0	1	0	1	1	6	0	8	4.2	1	168	0	-	-	0.02	0	261	1	756	1	11.7	0	22	0	-	-	0.32
2	1	58	2	0	1	0	1	0	0	1	0	0	0	1	1	1	0	0	0	1	0	0	0	1	0	0	1	1	3	16	1.7	1	231	0	344	1	0.03	0	263	1	580	1	12.2	0	38	0	-	-	0.32
2	0	61	1	0	1	0	0	1	0	0	0	0	0	1	1	1	0	0	1	0	0	0	0	1	1	0	1	5	5	4	11.8	1	141	0	766	1	0.08	0	251	1	678	1	13.3	0	17	0	-	-	0.367
2	1	42	2	2	0	0	0	0	0	0	0	0	0	1	1	1	0	1	1	0	0	1	1	0	0	0	1	1	7	6	9.5	1	136	0	-	-	0.04	0	-	-	752	1	13.7	1	12	0	-	-	0.743
2	1	23	0	0	0	0	0	0	0	0	0	0	0	1	1	0	0	0	0	0	0	0	0	0	0	0	0	1	4	-	28.2	1	-	-	-	-	0.33	0	-	-	1000	1	14.3	1	43	1	-	-	2.17
2	0	36	1	1	0	0	0	0	0	0	0	0	0	0	0	1	0	0	1	0	0	0	0	0	1	0	1	8	8	6	4.6	1	381	1	1668	1	0.05	0	390	1	656	1	13.9	1	18	0	-	-	0.494
2	0	45	0	1	1	0	0	0	0	0	1	0	0	1	0	0	0	0	0	1	1	0	0	1	1	1	1	2	30	31	1.7	1	84	0	239	0	0	0	175	0	667	1	14	1	15	0	-	-	0.345
2	1	50	0	1	0	0	0	0	0	0	0	0	0	1	1	0	0	0	0	1	1	0	0	1	0	0	1	6	7	8	16.8	1	359	1	-	-	0.03	0	314	1	954	1	13.3	0	86	1	85	1	0.566
3	1	68	0	0	1	0	0	1	0	0	0	0	0	1	1	0	0	1	0	0	1	0	1	0	0	0	1	10	11	3	7.3	1	200	0	1034	1	0.06	0	345	1	610	1	13.1	0	32	0	146	1	0.582
3	1	29	2	1	0	0	0	0	0	0	0	0	0	1	1	1	0	1	1	0	0	0	0	0	1	1	1	8	7	9	6.6	1	69	0	50	0	0.06	0	298	1	724	1	14.5	1	31	0	62	1	0.662
3	0	31	0	0	1	1	0	0	0	0	0	0	0	1	1	0	0	0	0	0	0	0	0	0	0	0	1	3	7	6	1.6	1	98	0	509	1	0.06	0	244	1	686	1	14	1	32	0	-	-	0.653
3	0	31	1	0	0	0	0	0	0	0	0	0	0	0	0	1	1	1	0	0	0	0	1	0	0	0	1	4	4	8	4	1	165	0	233	0	0.07	0	267	1	790	1	16.7	1	20	0	-	-	0.624
3	1	36	0	1	1	1	0	0	0	1	0	0	0	1	1	1	0	1	0	1	1	0	1	0	0	0	1	7	13	10	3.8	1	245	0	110	0	0.02	0	255	1	613	1	11	0	80	1	32	0	0.569
3	0	41	2	0	1	1	0	0	0	0	0	0	0	0	0	1	0	1	0	1	1	0	0	1	0	0	1	5	9	7	0.6	1	52	0	1382	1	0.07	0	259	1	488	1	12.9	0	58	1	32	0	0.32
3	1	46	0	1	0	0	0	0	0	0	0	0	0	0	0	0	0	0	0	1	0	1	0	0	1	1	1	18	17	0	4	1	461	1	231	0	0	0	224	0	664	1	12.9	0	20	0	50	1	0.406
3	0	53	1	0	1	1	1	1	0	0	1	0	0	1	1	0	0	0	0	0	0	0	0	0	0	0	1	16	17	1	7.9	1	443	1	10	0	0.12	0	448	1	566	1	14	1	19	0	-	-	0.699
3	1	55	0	1	0	0	0	0	0	0	0	0	0	0	0	0	0	1	1	0	0	0	0	0	0	0	1	3	4	2	2.6	1	220	0	179	0	0.03	0	-	-	622	1	12.3	0	68	1	68	1	0.499
3	0	58	1	0	1	0	0	1	0	0	0	0	0	1	1	1	0	0	0	1	1	1	1	0	1	0	0	5	6	12	3.1	1	520	1	841	1	0.03	0	340	1	738	1	13.9	1	48	1	-	-	0.476
3	1	59	2	1	0	0	0	0	0	0	0	0	0	0	0	1	0	0	0	0	0	0	0	1	0	0	1	8	9	2	1.8	1	518	1	223	0	0.04	0	304	1	558	1	12.3	0	100	1	45	1	0.342
3	0	60	0	1	1	0	0	0	0	1	0	0	0	0	0	1	0	0	0	0	0	0	0	0	0	0	1	6	6	1	13.2	1	313	1	635	1	0.07	0	208	0	706	1	12.9	0	149	1	72	1	0.842
3	0	76	1	0	1	0	1	0	0	0	0	0	0	1	0	1	0	0	1	0	0	0	0	1	0	0	1	1	6	8	9	1	153	0	-	-	0.06	0	262	1	761	1	12.9	0	117	1	79	1	0.32
3	0	78	1	2	1	0	1	1	0	1	0	0	1	1	0	1	0	1	1	0	0	0	0	0	0	0	1	14	21	12	16.6	1	268	1	-	-	0.1	0	331	1	738	1	10.9	0	73	1	50	1	0.358
3	1	81	2	0	1	0	1	1	0	0	0	1	0	1	0	1	0	1	1	0	0	0	0	0	0	0	1	7	7	16	8.7	1	-	-	-	-	0.02	0	-	-	869	1	15.3	1	10	0	-	-	0.34
4	0	33	0	1	1	1	0	0	0	0	0	0	0	1	1	0	1	0	0	1	0	0	0	0	0	0	1	6	11	11	10	1	584	1	447	1	0.04	0	173	0	569	1	12.7	0	28	0	-	-	0.336
4	0	36	0	1	0	0	0	0	0	0	0	0	0	1	1	0	0	0	0	1	1	1	1	1	0	0	1	8	12	7	2.9	1	77	0	3086	1	0.14	0	318	1	639	1	12.5	0	76	1	67	1	0.32
4	0	36	1	1	1	1	0	0	0	0	0	0	0	1	1	0	0	1	0	1	1	0	0	1	0	1	1	12	13	9	1.5	1	35	0	1019	1	0.04	0	283	1	763	1	12.3	0	33	0	33	0	0.32
4	0	38	1	1	1	1	0	0	0	0	0	0	0	0	0	1	0	1	0	0	0	0	0	1	1	1	1	8	8	5	5.6	1	207	0	521	1	0.05	0	386	1	724	1	13	0	35	0	31	0	1.78
4	1	40	0	1	0	0	0	0	0	0	0	0	0	1	0	1	0	1	1	0	1	0	1	0	0	0	1	5	3	5	13.3	1	200	0	55	0	0.04	0	297	1	687	1	11.3	0	37	0	-	-	0.41
4	0	44	0	1	1	0	0	0	1	0	0	0	0	0	0	1	1	0	1	0	0	0	0	0	0	0		28	28	4	17.1	1	320	1	430	1	0.13	0	244	1	977	1	14.9	1	22	0	38	1	0.459
4	1	45	1	0	1	0	0	0	0	1	0	0	0	1	1	1	0	0	0	0	0	0	0	1	0	0	1	9	10	6	5.3	1	123	0	45	0	0.04	0	221	0	602	1	14.4	1	83	1	51	1	0.481
4	1	48	0	1	1	0	0	0	0	1	0	0	0	1	1	0	0	1	0	1	0	0	0	1	0	0	1	15	15	1	1.6	1	61	0	33	0	0.03	0	162	0	-	-	13.9	1	21	0	-	-	0.32
4	0	49	2	1	0	0	0	0	0	0	0	0	0	0	0	1	0	1	0	0	0	0	0	0	0	0	1	7	1	10	8.7	1	3408	1	1931	1	0.08	0	248	1	674	1	12.9	0	161	1	134	1	0.667
4	0	49	0	1	0	0	0	0	0	0	0	0	0	1	1	1	0	0	1	0	0	0	1	0	0	0	1	7	13	7	19.1	1	225	0	1117	1	0.11	0	337	1	937	1	13	0	134	1	46	1	0.667
4	1	53	0	0	1	0	1	0	1	0	0	1	0	1	0	0	0	0	1	1	1	0	0	0	0	0	1	7	11	4	0	0	49	0	186	0	0.03	0	226	1	579	1	12.6	0	42	1	81	1	0.357
4	0	57	1	0	1	0	1	1	0	1	0	0	0	1	1	1	0	1	0	0	0	0	0	1	0	0	1	7	7	3	4.8	1	68	0	401	1	0.1	0	288	1	656	1	13.3	0	24	0	-	-	0.689
4	1	58	2	0	1	0	1	1	0	0	0	0	0	1	1	1	0	1	1	1	1	0	0	1	0	0	1	12	13	8	9.7	1	498	1	303	1	0.07	0	359	1	705	1	12.7	0	20	0	-	-	0.673
4	0	66	1	1	0	0	0	0	0	0	0	0	0	1	1	1	0	0	1	0	0	0	0	0	0	1	1	11	11	8	8.1	1	217	0	439	1	0.05	0	236	1	683	1	13.1	0	24	0	-	-	0.804
4	1	69	0	0	1	1	1	1	0	1	0	1	0	0	0	1	0	1	0	0	0	0	0	0	0	0	0	8	9	1	3.1	1	870	1	25	0	0.04	0	230	1	628	1	11.9	0	18	0	-	-	0.503
4	0	69	0	2	1	0	1	1	0	0	0	1	0	1	0	0	1	0	0	1	0	1	1	1	0	0	1	20	21	4	0.8	1	225	0	241	0	0.04	0	395	1	428	0	14	1	19	0	-	-	0.768
4	0	89	1	0	1	0	1	1	0	0	0	1	1	0	0	0	0	1	0	0	0	0	0	0	0	0	1	21	22	-	16.3	1	-	-	-	-	0.21	0	-	-	709	1	11.9	0	15	0	-	-	0.879
5	0	71	1	0	1	0	1	0	0	0	0	0	0	1	0	1	0	1	0	0	1	1	1	0	0	0	1	64	69	7	11.9	1	295	1	726	1	0.12	0	332	1	588	1	11.1	0	36	0	-	-	0.45
5	0	48	0	1	1	1	1	0	0	0	0	0	0	1	0	0	0	0	0	1	1	0	0	0	0	0	1	17	16	5	15.5	1	105	0	649	1	0.51	1	349	1	1000	1	13.2	0	71	1	60	1	0.813
5	1	73	1	0	1	1	0	0	0	0	0	0	0	1	0	1	0	1	1	0	0	0	0	0	0	0	1	19	20	7	21.4	1	570	1	408	1	0.14	0	287	1	866	1	14.4	1	23	0	-	-	0.884
5	1	52	2	1	1	1	0	0	1	0	0	0	0	1	0	1	0	0	0	0	0	0	0	0	0	0	1	15	16	5	14.2	1	163	0	584	1	0.11	0	319	1	793	1	12.9	0	54	1	56	1	0.583
5	0	62	0	0	1	0	0	0	0	1	0	0	1	0	0	0	0	1	1	0	0	0	0	1	0	0	1	17	18	4	27.5	1	440	1	4585	1	5.78	1	415	1	1000	1	16.3	1	82	1	92	1	0.509
7	1	65	0	0	1	0	0	0	0	1	1	0	1	1	1	0	1	1	0	1	1	0	0	0	0	0	1	82	82	0	4.5	1	151	0	523	1	0.06	0	288	1	690	1	12.9	0	9	0	-		0.346
7	1	82	0	0	1	0	0	1	0	0	0	1	0	0	0	0	0	1	0	0	0	0	0	0	0	0	1	0	1	8	8.8	1	-	-	-	-	0.07	0	-	-	548	1	82.3	1	30	0	-	-	0.346
[truncated: 523 more columns]
